# Supplementary material for: Pseudomonas aeruginosa FpvB Is a High-Affinity Transporter for Xenosiderophores Ferrichrome and Ferrioxamine B
Source: mBio. 2022 Dec 12;14(1):e03149-22. doi: 10.1128/mbio.03149-22 (PMC9973354; doi:10.1128/mbio.03149-22)
Supplement: TABLE S1 [file mbio.03149-22-s0002.xlsx]

## Sheet: Primers
Supplementary Table S1. Primers used in this study.
Deletion primers
Gene	Part	Forward (5' -> 3')	Reverse (5' -> 3')
fpvA	Upstream	CAATGAATTCTCAGCCGCGCCCAGGTCGCCTTCC	GGGCGTTCTTTTTCGCAGCCGGGCGGGTGATTGCTCTTCTTAGGTTGG
	Downstream	CCAACCTAAGAAGAGCAATCACCCGCCCGGCTGCGAAAAAGAACGCCC	CGTAAGCTTTTCGGCTCTGTGCACTGTTACAAG
fpvB	Upstream	CATTGGTACCGTTGCTGGCGAGGTTCTCGCGGCG	CAATGGATCCCTGCAGTGTCCTGGATGGCGGCGC
	Downstream	CAATGGATCCTGATCCCGGACCGCCGGCGTGCCT	CAATAAGCTTGACGGCGGCTTCGGACAGCCACTCG
fiuA	Upstream	CAATGAATTCAGCGCGTTTCTCTATAGCCG	TCTGCGGTAGGGCGGATAACCCCTGGATGGAAACGAGTCTCA
	Downstream	TGAGACTCGTTTCCATCCAGGGGTTATCCGCCCTACCGCAGA	CAATAAGCTTGGAGAAATCGAACTGCTCAACAT
foxA	Upstream	CAATGAATTCTGCAACTGAACACCGACAGCGCGG	CAATTCTAGAGAACGGAATCCGTTGGAGTCGTT
	Downstream	CAATTCTAGATCCTGGTTCTGCTGCACCGCTAT	CAATAAGCTTTACTGCAAGCGGTAGAAACGCTCT
pvdA	Upstream	GCCGAATTCCATTATCGGGAGCTGCTGCGATTC	CAATGGATCCTTCCAGTTCCTCTGGATTGGCCCC
	Downstream	CAATGGATCCACGCAGGGCGTTTTCGTTGCATGT	CAATAAGCTTGAAGTGGCTGGAGGTATCCACCGT
pchA	Upstream	CAATGAATTCTTCCGTAGCTGGAGCGAACGCCTG	CGCCAGACACGGGGTGCCGCATGATTAGAACGGAATGTCGTCGTCGA
	Downstream	CGCCAGACACGGGGTGCCGCATGATTAGAACGGAATGTCGTCGTCGA	CAATAAGCTTGTGACCAGCATTCGCCTGCCGCTC
Chromosomal integration of FpvB C-terminal FLAG tag
Gene	Part	Forward (5' -> 3')	Reverse (5' -> 3')
fpvB	Upstream	CGTGAATTCTGTTCAACAAGGACGGCACC	TCACTTGTCGTCATCGTCTTTATAATCGAGCGAGTACTTCACCGTGAACAT
	Downstream	GATTATAAAGACGATGACGACAAGTGAGCCTCAGCAGGGCCGATAG	CGTAAGCTTAAGCGGTTGCGTCGCAGTC
Expression primers
Gene	Forward (5' -> 3')	Reverse (5' -> 3')
fpvA	CAATTCTAGACGCAACTTGCCAACCTAAGAAGAG	CAATCTGCAGGGGCGCTGATCTCAGGTCCGTTCC
fpvB	CAATGAATTCTGCGCCGCCATCCAGGACACTGCA	CAATAAGCTTCGAGCGAGTTCGAGCGCCGCTATC
foxA	CAATTCTAGATTCAACGACTCCAACGGATTCC	CAGTAAGCTTGTAGCCAGACCGACATAGCG
fiuA	AATGAATTCCATCCAGGAGCCCCGCACATG	AATAAGCTTTCACCACTTGTAGCTGACGCTG
FpvA and FpvB mutations
Gene	Mutation	Upstream Reverse (5' -> 3')	Downstream Forward (5' -> 3')
fpvA	T660C	CCGCCATCTGTTACGCCTACAAGG	CCTTGTAGGCGTAACAGATGGCGG
fpvB	R648C	CACCTCGTGCTATTGCTCGCG	CGCGAGCAATAGCACGAGGTG
fpvB	C-terminal FLAG tag	Not applicable	AGTCAAGCTTTTACTTGTCGTCATCGTCTTTGTAGTCGAGCGAGTACTTCACCGTGAACA
fpvB	W347V	CGACAACGTTGTAGGCCTGCCCAG	CTGGGCAGGCCTACAACGTTGTCG
fpvB	F783L	CGGCATCGACCTAGGCAACCTCAA	TTGAGGTTGCCTAGGTCGATGCCG
fpvB	Y187V	TCACCGTGCAACACGTGGGGCCGG	CCGGCCCCACGTGTTGCACGGTGA
fpvB	R191A	TACGGGCCGGCTGCAGTGAAGTAC	GTACTTCACTGCAGCCGGCCCGTA
fpvB	S214I	CGAGCATTATAACCTATACCCAGG	CCTGGGTATAGGTTATAATGCTCG
fpvB	T215V	ACGAGCATTTCCGTGTACACCCAG	CTGGGTGTACACGGAAATGCTCGT
fpvB	Y216L	AGCATTTCCACGTTAACCCAGGAC	GTCCTGGGTTAACGTGGAAATGCT
fpvB	T217L	AGCATTTCCACCTATCTGCAGGAC	GTCCTGCAGATAGGTGGAAATGCT
fpvB	Q218V	CCACCTATACCGTCGACGTCATTT	AAATGACGTCGACGGTATAGGTGG
fpvB	T217Y	CTATTATCATGACGTCATTTCCGCC	GGCGGAAATGACGTCATGATAATAG
fpvB	Y434A	GACTACAGCGCAACCGACGACCAC	GTGGTCGTCGGTTGCGCTGTAGTC
fpvB	Y432A	GACGCAAGCTACACCGACGACCAC	GTGGTCGTCGGTGTAGCTTGCGTC
fpvB	Y412A	GGCTGGCAAACGACTGCTACTACTC	GAGTAGTAGCAGTCGTTTGCCAGCC
fpvB	Y416A	GGCTGTACAACGACTGCGCATACTC	GAGTATGCGCAGTCGTTGTACAGCC
fpvB	Y417A	GGCTGTACAACGACTGCTACGCATC	GATGCGTAGCAGTCGTTGTACAGCC
fpvB	W509A	CTGGCCGGCATGAAGCTCG	CGAGCTTCATGCCGGCCAG
fpvB	W475A	CGCGGGCAGCCTGTTCAAC	GTTGAACAGGCTGCCCGCG
fpvB	D219A	ATACCCAGGCAGTCATTTCCGCC	GGCGGAAATGACTGCCTGGGTAT

## Sheet: Strains
	Strain	Source
	PA14	1
	∆fpvA	This study
	∆fpvB	This study
	∆foxA	This study
	∆fiuA	This study
	∆fpvA∆fpvB	This study
	∆pvdA∆pchA	This study
	∆fpvA∆fpvB pHERD20T	This study
	∆fpvA∆fpvB pHERD20T-fpvA	This study
	∆fpvA∆fpvB pHERD20T-fpvA T660C	This study
	∆fpvA∆fpvB pHERD20T-fpvB	This study
	∆fpvA∆fpvB pHERD20T-fpvB R648C	This study
	∆fpvA∆foxA	This study
	∆fpvA∆fiuA	This study
	∆fpvB∆foxA	This study
	∆fpvB∆fiuA	This study
	∆foxA∆fiuA	This study
	∆fpvA∆fpvB∆foxA	This study
	∆fpvA∆fpvB∆fiuA	This study
	∆fpvA∆foxA∆fiuA	This study
	∆fpvB∆foxA∆fiuA	This study
	∆fpvA∆fpvB∆foxA∆fiuA	This study
	∆fpvA∆fpvB∆foxA∆fiuA pHERD20T	This study
	PA14 fpvB-FLAG (C-terminal chromosomal tag)	This study
	PA14 ∆fpvA fpvB-FLAG (C-terminal chromosomal tag)	This study
	∆fpvA∆fpvB∆foxA∆fiuA pHERD20T-fpvA	This study
	∆fpvA∆fpvB∆foxA∆fiuA pHERD20T-fpvB	This study
	∆fpvA∆fpvB∆foxA∆fiuA pHERD20T-fiuA	This study
	∆fpvA∆fpvB∆foxA∆fiuA pHERD20T-foxA	This study
	∆fpvA∆fpvB∆foxA∆fiuA pHERD20T-fpvB R191A	This study
	∆fpvA∆fpvB∆foxA∆fiuA pHERD20T-fpvB Y216T	This study
	∆fpvA∆fpvB∆foxA∆fiuA pHERD20T-fpvB D219A	This study
	∆fpvA∆fpvB∆foxA∆fiuA pHERD20T-fpvB W347V	This study
	∆fpvA∆fpvB∆foxA∆fiuA pHERD20T-fpvB Y412A	This study
	∆fpvA∆fpvB∆foxA∆fiuA pHERD20T-fpvB Y432A	This study
	∆fpvA∆fpvB pHERD20T-fpvB R191A R648C	This study
	∆fpvA∆fpvB pHERD20T-fpvB W347V R648C	This study
	∆fpvA∆fpvB∆foxA∆fiuA pHERD20T-fpvB-FLAG	This study
	∆fpvA∆fpvB∆foxA∆fiuA pHERD20T-fpvB-FLAG R191A	This study
	∆fpvA∆fpvB∆foxA∆fiuA pHERD20T-fpvB-FLAG Y216T	This study
	∆fpvA∆fpvB∆foxA∆fiuA pHERD20T-fpvB-FLAG D219A	This study
	∆fpvA∆fpvB∆foxA∆fiuA pHERD20T-fpvB-FLAG W347V	This study
	∆fpvA∆fpvB∆foxA∆fiuA pHERD20T-fpvB-FLAG Y412A	This study
	∆fpvA∆fpvB∆foxA∆fiuA pHERD20T-fpvB-FLAG Y432A	This study
	SM10 pEX18Gm-∆fpvA	This study
	SM10 pEX18Gm-∆fpvB	This study
	SM10 pEX18Gm-∆fiuA	This study
	SM10 pEX18Gm-∆foxA	This study
	SM10 pEX18Gm-∆pvdA	This study
	SM10 pEX18Gm-∆pchA	This study
	SM10 pEX18Gm-fpvB-FLAG	This study
	References
	1 Liberati NT, Urbach JM, Miyata S, et al. An ordered, nonredundant library of Pseudomonas aeruginosa strain PA14 transposon insertion mutants. Proc Natl Acad Sci 2006; 103: 2833–8.
